# Supplementary material for: Ameliorating Fibrosis in Murine and Human Tissues with END55, an Endostatin-Derived Fusion Protein Made in Plants
Source: Biomedicines. 2022 Nov 9;10(11):2861. doi: 10.3390/biomedicines10112861 (PMC9687961; doi:10.3390/biomedicines10112861)
Supplement: Supplementary file 1 [file biomedicines-10-02861-s001.zip]

Archive with 1 entries (1 files):
- biomedicines-1922520-supplementary.pdf
